# Supplementary material for: Consequences of Structural Urbanism: Urban–Rural Differences in Cancer Patients’ Use and Perceived Importance of Supportive Care Services from a 2017–2018 Midwestern Survey
Source: Int J Environ Res Public Health. 2022 Mar 14;19(6):3405. doi: 10.3390/ijerph19063405 (PMC8955585; doi:10.3390/ijerph19063405)
Supplement: Supplementary file 1 [file ijerph-19-03405-s001.zip]

Archive with 1 entries (1 files):
- ijerph-1590004-supplementary.pdf
